# Supplementary material for: Blood-Based Biomarkers as Prognostic Factors of Recurrent Disease after Radical Cystectomy: A Systematic Review and Meta-Analysis
Source: Int J Mol Sci. 2023 Mar 19;24(6):5846. doi: 10.3390/ijms24065846 (PMC10056816; doi:10.3390/ijms24065846)
Supplement: Supplementary file 1 [file ijms-24-05846-s001.zip]

Archive with 2 entries (2 files):
- Table S1_ROBINS-I.pdf
- Table S2_Study characteristics_MA.pdf
